# Supplementary material for: Dual-Warhead Conjugate Based on Fibroblast Growth Factor 2 Dimer Loaded with α-Amanitin and Monomethyl Auristatin E Exhibits Superior Cytotoxicity towards Cancer Cells Overproducing Fibroblast Growth Factor Receptor 1
Source: Int J Mol Sci. 2023 Jun 14;24(12):10143. doi: 10.3390/ijms241210143 (PMC10299504; doi:10.3390/ijms241210143)
Supplement: Supplementary file 1 [file ijms-24-10143-s001.zip]

Archive with 1 entries (1 files):
- ijms-2421467-supplementary.pdf
